# Supplementary material for: Granular analysis of pathways to care and durations of untreated psychosis: A marginal delay model
Source: PLoS One. 2022 Dec 6;17(12):e0270234. doi: 10.1371/journal.pone.0270234 (PMC9725156; doi:10.1371/journal.pone.0270234)
Supplement: S1 Data — Dates of services are redacted for confidentiality. (CSV) [file pone.0270234.s002.csv]

01-002	Onset	Police	ED	Inpt	AP	STEP
01-003	Onset	Family	Other	Outpt	AP	Out	Other	Acute	ED	Inpt	IOP	STEP
01-004	Onset	Family	Outpt	STEP	AP
01-005	Onset	Family	ED	Inpt	Out	Self	ED	AP	Inpt	STEP
01-006	Onset	Police	ED	Acute	AP	STEP
01-007	Onset	Other	Family	ED	AP	Acute	STEP
01-008	Onset	Family	ED	Inpt	AP	Out	Family	ED	Inpt	STEP
01-009	Onset	Other	ED	Inpt	Out	Family	Police	Inpt	AP	Out	Family	ED	Inpt	Out	Self	ED	Inpt	STEP
01-010	Onset	Family	ED	Inpt	AP	Outpt	Out	Family	STEP
01-011	Onset	Self	Family	ED	Inpt	AP	STEP
01-012	Onset	Family	ED	Inpt	AP	Out	Other	ED	Inpt	Out	Family	ED	Outpt	Out	Family	ED	Inpt	Out	Family	Police	Inpt	Out	Family	Police	Inpt	Outpt	Out	Family	ED	Acute	STEP
01-013	Onset	Family	ED	Inpt	AP	Out	Family	ED	Inpt	Out	Self	Acute	STEP
01-014	Onset	Family	PCP	Acute	Out	Other	Family	ED	Out	Family	ED	Outpt	Out	Police	OtherMH	AP	Out	Family	Acute	STEP
01-015	Onset	Other	Other	Out	Family	ED	Inpt	AP	STEP
01-016	Onset	Family	ED	Inpt	AP	STEP
01-019	Onset	Other	ED	Inpt	AP	STEP
01-020	Onset	Other	ED	Inpt	AP	STEP
01-022	Onset	Police	Inpt	AP	STEP
01-023	Onset	Self	ED	Inpt	AP	STEP
01-026	Onset	Self	Family	Acute	STEP	AP
01-027	Onset	Self	ED	Police	Out	Family	Acute	Inpt	AP	STEP
01-028	Onset	Family	ED	Inpt	AP	Acute	Out	Family	Acute	Out	Family	Police	Out	Family	Acute	Inpt	STEP
01-030	Onset	Family	ED	Inpt	AP	STEP
01-031	Onset	Self	Family	Out	Self	Family	Other	ED	Inpt	AP	STEP
01-032	Onset	Other	Acute	Other	ED	Inpt	AP	STEP
01-033	Onset	Educational	Family	Out	Family	ED	AP	Out	Family	Outpt	Out	Educational	Family	Outpt	STEP
01-035	Onset	Family	Police	ED	Inpt	AP	IOP	Out	Self	Family	ED	Inpt	IOP	STEP
01-036	Onset	Educational	ED	Inpt	AP	OtherMH	Outpt	ED	Outpt	ED	Inpt	Outpt	Outpt	Out	Educational	STEP
01-037	Onset	Other	ED	Inpt	AP	Outpt	STEP
01-038	Onset	Self	ED	Inpt	AP	STEP
01-039	Onset	Family	ED	Inpt	AP	Out	Police	ED	Out	Family	Police	Inpt	Out	Other	ED	Inpt	IOP	STEP
01-040	Onset	Family	ED	Inpt	AP	IOP	Outpt	Out	Family	OtherMH	OtherMH	Outpt	Out	Self	Police	ED	Inpt	Out	Self	Police	ED	Inpt	STEP
01-041	Onset	Self	Outpt	Out	Self	Acute	STEP
01-042	Onset	OtherMH	ED	Inpt	Out	OtherMH	ED	Out	OtherMH	ED	Inpt	AP	Outpt	Out	Self	Family	ED	Inpt	IOP	Inpt	IOP	Out	Family	ED	Inpt	IOP	Out	Family	STEP
01-043	Onset	Family	Family	Acute	STEP
01-044	Onset	Family	Outpt	ED	Inpt	AP	STEP
01-045	Onset	Family	Police	ED	Inpt	AP	Outpt	Out	Police	ED	Inpt	Outpt	Out	Family	Police	ED	Inpt	STEP
01-047	Onset	Self	Educational	Outpt	Out	Self	Outpt	Out	Self	Outpt	STEP
01-048	Onset	Other	Police	ED	Inpt	STEP
01-049	Onset	Family	ED	Inpt	AP	STEP
01-050	Onset	Family	Outpt	AP	Out	Family	Outpt	STEP
01-051	Onset	Other	Inpt	AP	Outpt	Out	Self	PCP	Self	Family	OtherMed	Self	Outpt	Inpt	Outpt	STEP
01-052	Onset	Self	ED	Inpt	AP	STEP
01-054	Onset	Family	PCP	ED	Inpt	Out	Other	Police	ED	Inpt	Outpt	Out	Family	ED	Inpt	AP	STEP
01-055	Onset	Family	Outpt	AP	ED	Inpt	IOP	STEP
01-056	Onset	Other	ED	Inpt	AP	IOP	Out	Family	ED	Inpt	IOP	Out	Other	ED	Inpt	STEP
01-057	Onset	Self	Educational	ED	Inpt	AP	Outpt	STEP
01-058	Onset	Police	ED	Inpt	AP	IOP	Outpt	Self	Family	ED	Inpt	STEP
01-059	Onset	Self	Outpt	Educational	Outpt	ED	Inpt	AP	STEP
01-060	Onset	Family	Mobile	Outpt	Out	Self	Police	ED	Inpt	AP	STEP
01-061	Onset	Family	Police	ED	AP	Out	Self	STEP
01-062	Onset	Family	Police	ED	Inpt	AP	STEP
01-063	Onset	Family	Police	ED	Inpt	AP	IOP	Out	Family	Outpt	Family	STEP
01-064	Onset	Family	Mobile	ED	Inpt	AP	STEP
01-065	Onset	Family	Police	Out	Police	ED	AP	Inpt	Out	Self	ED	Inpt	STEP
01-066	Onset	Family	ED	Inpt	AP	IOP	Out	Family	ED	Inpt	Outpt	STEP
01-068	Onset	Family	Police	Outpt	ED	Inpt	AP	STEP
01-069	Onset	Family	Outpt	AP	IOP	STEP
01-071	Onset	Family	OtherMed	AP	STEP
01-072	Onset	Self	Family	PCP	ED	STEP	AP
01-073	Onset	Family	ED	Out	Family	ED	AP	Inpt	STEP
01-074	Onset	Police	ED	Out	Other	Police	Mobile	Out	Family	Acute	Out	Family	ED	Inpt	AP	IOP	Inpt	Outpt	Other	ED	Inpt	STEP
01-075	Onset	Police	ED	AP	Inpt	Out	Self	ED	Out	Self	ED	Inpt	Out	Self	ED	Out	Self	ED	Inpt	Out	Self	ED	Out	Self	ED	Out	Self	ED	Inpt	Out	Self	ED	Inpt	Out	Self	ED	Out	PCP	ED	Out	Self	ED	Out	Self	ED	Out	Self	ED	Out
01-076	Onset	Self	Other	ED	Inpt	AP	STEP
01-077	Onset	Family	Mobile	ED	AP	Inpt	STEP
01-078	Onset	Other	ED	Outpt	Other	Mobile	Acute	Inpt	AP	Outpt	Other	STEP
01-079	Onset	Self	PCP	Out	Self	Police	ED	Out	Family	Police	ED	Inpt	AP	Out	Self	Acute	STEP
01-080	Onset	Family	ED	Inpt	AP	STEP
01-081	Onset	Family	Police	ED	Inpt	AP	STEP
01-082	Onset	Family	Outpt	Out	Police	ED	Out	Outpt	Outpt	Police	ED	Inpt	AP	STEP
01-083	Onset	Self	Other	Other	Out	Family	ED	Family	Other	Out	Police	ED	Inpt	Out	Family	ED	Inpt	AP	STEP
01-084	Onset	Family	ED	Out	Outpt	AP	ED	Inpt	IOP	ED	Inpt	IOP	ED	Inpt	IOP	Out	STEP
01-085	Onset	Self	ED	Inpt	AP	STEP
01-086	Onset	Police	ED	Out	Police	ED	AP	Out	Police	ED	Out	Acute	Out	Outpt	Family	ED	Inpt	STEP
01-087	Onset	Family	ED	Inpt	AP	Outpt	Inpt	Outpt	Inpt	IOP	Inpt	IOP	Family	STEP
01-089	Onset	Family	Out	Family	Acute	Out	Family	ED	Inpt	AP	STEP
01-090	Onset	Police	ED	Inpt	AP	STEP
01-091	Onset	Family	ED	AP	Inpt	Out	Family	PCP	Out	Self	PCP	ED	Acute	Outpt	STEP
01-092	Onset	Family	Outpt	Out	Family	Police	ED	AP	Inpt	STEP
01-093	Onset	Self	Acute	Out	Self	Outpt	Out	Self	Acute	Out	Self	STEP	AP
01-094	Onset	Outpt	ED	Inpt	AP	Outpt	Out	Self	Outpt	ED	Inpt	STEP
01-097	Onset	Family	ED	Inpt	AP	Out	Family	Outpt	Out	Family	STEP
01-098	Onset	Self	ED	Inpt	AP	STEP
01-099	Onset	Family	Other	ED	Inpt	AP	STEP
01-100	Onset	Family	Outpt	AP	ED	Inpt	STEP
01-101	Onset	Family	Acute	Out	Family	STEP	AP
01-102	Onset	Family	ED	Outpt	Out	Police	ED	Inpt	AP	Outpt	Out	Family	Police	ED	Inpt	STEP
01-103	Onset	Self	Family	ED	Inpt	AP	STEP
01-104	Onset	Family	ED	Inpt	AP	Out	STEP
01-105	Onset	Family	Police	ED	Inpt	AP	IOP	Out	Family	Outpt	Out	Police	ED	Inpt	STEP
01-106	Onset	Family	Out	Other	ED	Inpt	AP	IOP	STEP
01-107	Onset	Family	Police	ED	Inpt	AP	STEP
01-108	Onset	Family	Police	ED	Inpt	AP	STEP
01-109	Onset	Family	ED	Inpt	Out	Family	ED	Inpt	Out	Family	ED	Inpt	AP	Out	Other	Acute	Out	Other	ED	STEP
01-110	Onset	Self	Police	ED	Out	Other	Out	Self	Acute	Inpt	AP	STEP
01-111	Onset	Self	Family	ED	Out	Self	ED	Out	Acute	Out	Self	Police	ED	Inpt	AP	STEP
01-112	Onset	Self	PCP	Out	Self	Family	Out	Self	ED	Out	Acute	AP	STEP
01-114	Onset	Family	Police	ED	Inpt	AP	IOP	Self	ED	Inpt	STEP
01-115	Onset	Family	ED	Out	IOP	Out	Self	Police	ED	Inpt	AP	STEP
01-116	Onset	Family	IOP	AP	STEP
01-117	Onset	Family	ED	Inpt	AP	STEP
01-118	Onset	Family	ED	Inpt	AP	Out	Family	IOP	STEP
01-123	Onset	Family	ED	Out	Family	ED	Inpt	AP	IOP	Out	Family	Outpt	ED	Inpt	Out	Outpt	STEP
01-124	Onset	Police	Family	Out	Police	ED	Inpt	AP	STEP
01-128	Onset	Self	ED	Out	Self	ED	Inpt	AP	STEP
01-134	Onset	Self	ED	Inpt	AP	IOP	Out	Outpt	Family	ED	Inpt	STEP
01-135	Onset	Police	ED	Inpt	AP	STEP
01-136	Onset	Other	Police	ED	Inpt	AP	Out	Family	Police	ED	Inpt	IOP	Family	Police	ED	IOP	Out	Police	Out	Family	Police	ED	Inpt	IOP	STEP
01-137	Onset	Self	Family	ED	Inpt	AP	Out	Outpt	Family	ED	Out	Family	Police	ED	Inpt	STEP
01-138	Onset	Family	Police	ED	Inpt	AP	Out	IOP	Out	Family	IOP	Outpt	Out	Police	ED	Out	Police	ED	Inpt	Out	IOP	Out	STEP
01-139	Onset	Self	ED	Out	Self	ED	Inpt	AP	Out	Self	ED	IOP	Inpt	IOP	Out	Self	IOP	ED	IOP	Out	Self	ED	Inpt	Out	Outpt	Out	Self	ED	IOP	Out	Self	ED	Inpt	Out	Self	ED	Inpt	Outpt	Other	ED	Inpt	STEP
01-141	Onset	Family	Police	ED	OtherMed	AP	Inpt	STEP
01-142	Onset	Self	Family	ED	Inpt	AP	Outpt	Self	PCP	Outpt	Family	Police	ED	Inpt	STEP
01-143	Onset	Family	Outpt	Educational	Out	Police	ED	AP	STEP
01-146	Onset	Family	ED	Inpt	AP	Outpt	Out	Family	Outpt	ED	Inpt	Outpt	Out	Family	ED	Outpt	Out	Family	ED	Inpt	STEP
01-149	Onset	Educational	ED	Inpt	AP	Outpt	Outpt	STEP
01-154	Onset	Self	Outpt	Outpt	STEP
01-155	Onset	Self	ED	PCP	Self	ED	PCP	Self	ED	Out	Family	ED	Inpt	AP	STEP
01-156	Onset	Family	Acute	AP	STEP
01-157	Onset	Self	Family	Self	Outpt	AP	Self	STEP
01-158	Onset	Family	Police	ED	AP	Out	Family	ED	Out	Family	ED	STEP
01-162	Onset	Family	PCP	Family	Outpt	Police	ED	AP	Inpt	Outpt	STEP
01-163	Onset	Family	ED	AP	Inpt	STEP
01-164	Onset	Family	ED	Inpt	AP	STEP
01-165	Onset	Family	Out	Self	ED	AP	STEP
01-166	Onset	Self	ED	Out	Self	Family	ED	Out	Self	ED	Inpt	AP	Outpt	ED	Inpt	STEP
01-167	Onset	Self	OtherMed	Out	Educational	Police	ED	Outpt	AP	Family	STEP
01-168	Onset	PCP	Out	Family	ED	AP	Inpt	STEP
01-172	Onset	Self	Family	Outpt	Out	Self	Educational	Outpt	Out	Self	PCP	ED	Inpt	AP	Outpt	Out	Family	Outpt	Out	Family	STEP
01-173	Onset	Self	Other	Family	Police	ED	AP	STEP
01-174	Onset	Self	ED	AP	Outpt	Self	ED	Outpt	ED	Out	Outpt	Self	ED	Inpt	STEP
01-179	Onset	Self	Outpt	AP	Out	Family	Out	Family	PCP	Family	Mobile	ED	Inpt	STEP
01-180	Onset	Self	Family	Out	Family	ED	Out	Family	Police	ED	Inpt	AP	Out	Family	Police	ED	Inpt	STEP
01-182	Onset	Family	Police	ED	AP	STEP
01-183	Onset	Family	Out	Police	Outpt	Family	STEP
01-188	Onset	Family	PCP	Out	Family	Out	Family	Family	Other	Family	PCP	Outpt	AP	IOP	Outpt	STEP
01-189	Onset	PCP	Out	Family	ED	Inpt	AP	STEP
01-190	Onset	Self	ED	Out	PCP	Outpt	Self	PCP	STEP
01-191	Onset	Self	Police	Out	Family	ED	AP	Inpt	STEP
01-192	Onset	Self	Family	Out	Self	Family	ED	AP	Inpt	STEP
01-193	Onset	Family	Police	ED	AP	Inpt	STEP
01-194	Onset	Other	ED	Inpt	AP	STEP
01-195	Onset	Family	Outpt	ED	Inpt	AP	STEP
01-196	Onset	Family	PCP	Family	ED	Outpt	AP	Out	Self	ED	Inpt	STEP
01-197	Onset	Self	Other	Out	Family	Police	ED	AP	STEP
01-198	Onset	Family	ED	Out	Police	ED	AP	Inpt	STEP
01-199	Onset	Family	Police	ED	AP	Inpt	STEP
01-200	Onset	Outpt	Family	Outpt	AP	STEP
01-201	Onset	Family	Police	ED	AP	Inpt	Outpt	STEP
01-203	Onset	Self	Other	Educational	Police	ED	AP	STEP
01-204	Onset	Self	Family	ED	AP	STEP
01-205	Onset	Family	Police	ED	Inpt	AP	STEP
01-206	Onset	Family	ED	AP	Inpt	IOP	STEP
01-208	Onset	Police	ED	Inpt	AP	Outpt	Out	Family	ED	Inpt	Acute	STEP
01-209	Onset	Family	ED	Out	Family	PCP	ED	AP	Inpt	STEP
01-210	Onset	Self	Police	ED	AP	Inpt	STEP
[truncated: 35 more columns]
